# Supplementary material for: Strong Activity and No Resistance Induction Exerted by Cell-Free Supernatants from Lacticaseibacillus rhamnosus against Mono-Species and Dual-Species Biofilms of Wound Pathogens in In Vivo-like Conditions
Source: Int J Mol Sci. 2024 Feb 8;25(4):2087. doi: 10.3390/ijms25042087 (PMC10888627; doi:10.3390/ijms25042087)
Supplement: Supplementary file 1 [file ijms-25-02087-s001.zip]

Archive with 1 entries (1 files):
- ijms-2824590-supplementary.pdf
